# Supplementary material for: Characterising the Exposure of Prison Staff to Second-Hand Tobacco Smoke
Source: Ann Work Expo Health. 2017 Jul 16;61(7):809–21. doi: 10.1093/annweh/wxx058 (PMC6684365; doi:10.1093/annweh/wxx058)
Supplement: Suppl Material-2_salivary_cotinine_calculation_final [file wxx058_suppl_suppl_material_2_salivary_cotinine_calculation_final.xlsx]

## Sheet: Salivary cotinine
Characterising the exposure of prison staff to second-hand tobacco smoke
Semple S1, Sweeting H2, Demou E2, Logan G2, O’Donnell R1, Hunt K2 on behalf of the Tobacco in Prisons (TIPs) research team
1Respiratory Group, Division of Applied Health Sciences, University of Aberdeen, Aberdeen, AB25 2ZG, Scotland.
2MRC/CSO Social and Public Health Sciences Unit, Institute of Health and Wellbeing, University of Glasgow, 200 Renfield St, G2 3QB.
Supplementary material
Estmate of airborne nicotine and SHS-PM2.5 from change in salivary cotinine concentration
Based on Rosetta Stone equations published by Repace et al., 2006
ID	Pre-shift cotinine (ng/ml)	Post-shift cotinine (ng/ml)	Time (pre)	Time (post)	Hours between samples	Duration (h)	N (Duration (h)/half-life of cotinine (h))	Expected Post-shift cotinine (ng/ml)	∆ Sal Cot	P=∆/1.16	Nicotine (N=[∆SalCot/1.16)/0.006ρH] (mg/m3)	Respirable Suspended Particulate (10*N) mg/m3
Example	0.135	0.242	08:00:00	15:55:00	07:55:00	7.91667	0.499474	0.0954942	0.146506	0.126298	2.63121	26.3121
